# Supplementary material for: Multienzyme Immobilization on PVDF Membrane via One-Step Mussel-Inspired Method: Enhancing Fouling Resistance and Self-Cleaning Efficiency
Source: Membranes (Basel). 2024 Sep 27;14(10):208. doi: 10.3390/membranes14100208 (PMC11509426; doi:10.3390/membranes14100208)
Supplement: Supplementary file 1 [file membranes-14-00208-s001.zip]

Archive with 1 entries (1 files):
- membranes-3209577-supplementary.pdf
